# Supplementary material for: Co-Promoted CoNi Bimetallic Nanocatalyst for the Highly Efficient Catalytic Hydrogenation of Olefins
Source: Nanomaterials (Basel). 2023 Jun 26;13(13):1939. doi: 10.3390/nano13131939 (PMC10343255; doi:10.3390/nano13131939)
Supplement: Supplementary file 1 [file nanomaterials-13-01939-s001.zip]

Archive with 1 entries (1 files):
- nanomaterials-2300647-supplementary.pdf
